# Supplementary material for: Evaluation of a matrix-assisted laser desorption ionization-time of flight mass spectrometry assisted, selective broth method to screen for vancomycin-resistant enterococci in patients at high risk
Source: PLoS One. 2017 Jun 13;12(6):e0179455. doi: 10.1371/journal.pone.0179455 (PMC5469485; doi:10.1371/journal.pone.0179455)
Supplement: S1 Dataset — (XLSX) [file pone.0179455.s001.xlsx]

## Sheet: VRE
ASC_FUC	specimen	SBEAV_20h	SBEAV_24h	SBEAV_28h	SBEAV	SBEAVM	ChromeID	ChromeID_20h	ChromeID_24h	ChromeID_28h	ChromeID_bac	Direct_method	extraction_method
2	3	0	0	0	0	0	0	0	0	0
1	1	0	0	0	0	0	0	0	0	0
1	1	0	1	1	1	1	0	0	1	1	Enterococcus faecalis		Enterococcus faecium
2	1	1	1	1	1	1	1	1	1	1	Enterococcus faecium	Enterococcus faecium
1	1	0	0	0	0	0	0	0	0	0
2	1	0	0	0	0	0	0	0	0	0
2	2	0	0	0	0	0	0	0	0	0
1	1	0	1	1	1	0	0	0	0	0		no	mis
1	2	0	0	0	0	0	0	0	0	0
1	1	0	0	0	0	0	0	0	0	0
1	1	0	0	0	0	0	0	0	0	0
2	1	0	1	1	1	1	1	0	1	1	Enterococcus faecium	Enterococcus faecium
2	1	0	1	1	1	1	1	0	1	1	Enterococcus faecium	Enterococcus faecium
1	1	1	1	1	1	1	1	1	1	1	Enterococcus faecium	Enterococcus faecium
2	2	0	0	0	0	0	0	0	0	0
2	1	1	1	1	1	1	1	1	1	1	Enterococcus faecium	Enterococcus faecium
2	2	0	0	0	0	0	0	0	0	0
1	2	0	0	0	0	0	0	0	0	0
1	1	0	0	0	0	0	0	0	0	0
2	1	1	1	1	1	1	1	1	1	1	Enterococcus faecium	Enterococcus faecium
2	1	1	1	1	1	1	0	1	1	1		Enterococcus faecium
2	1	0	1	1	1	1	1	0	1	1	Enterococcus faecium	no	Enterococcus faecium
1	1	0	1	1	1	1	1	0	1	1	Enterococcus faecium	no	Enterococcus faecium
1	2	0	1	1	1	1	1	0	1	1	Enterococcus faecium	no	Enterococcus faecium
1	1	0	0	0	0	0	0	0	0	0
1	2	0	0	0	0	0	0	0	0	0
1	3	0	0	0	0	0	0	0	0	0
1	1	0	1	1	1	1	1	0	1	1	Enterococcus faecium	Enterococcus faecium
1	1	0	0	0	0	0	0	0	0	0
1	1	0	0	0	0	0	0	0	0	0
1	1	0	0	1	1	0	0	0	0	0		no	Weissella confusa
1	1	1	1	1	1	1	1	1	1	1	Enterococcus faecium	Enterococcus faecium
1	2	0	0	0	0	0	0	0	0	0
1	3	0	0	0	0	0	0	0	0	0
1	1	0	0	0	0	0	1	0	0	0	Enterococcus faecium
1	1	0	0	0	0	0	0	0	0	0
1	1	0	0	0	0	0	0	0	0	0
1	1	0	0	0	0	0	0	0	0	0
2	1	0	1	1	1	1	1	0	1	1	Enterococcus faecium	Enterococcus faecium
1	1	0	0	0	0	0	0	0	0	0
1	2	0	0	0	0	0	0	0	0	0
1	1	0	0	0	0	0	0	0	0	0
1	1	0	0	0	0	0	0	0	0	0
1	1	1	1	1	1	1	1	1	1	1	Enterococcus faecium	Enterococcus faecium
1	1	1	1	1	1	1	1	1	1	1	Enterococcus faecium	Enterococcus faecium
1	1	1	1	1	1	1	1	1	1	1	Enterococcus faecium	Enterococcus faecium
2	1	1	1	1	1	1	1	1	1	1	Enterococcus faecium	Enterococcus faecium	Enterococcus faecium
2	1	0	1	1	1	1	1	0	1	1	Enterococcus faecium	Enterococcus faecium
2	1	0	1	1	1	1	1	0	1	1	Enterococcus faecium	Enterococcus faecium
2	2	0	1	1	1	1	1	0	1	1	Enterococcus faecium	Enterococcus faecium
1	1	0	0	1	1	1	1	0	0	1	Enterococcus faecium	no	Enterococcus faecium
2	2	0	0	0	0	0	0	0	0	0
1	1	0	0	0	0	0	0	0	0	0
1	2	0	0	0	0	0	0	0	0	0
2	2	0	1	1	1	0	0	0	0	0		Lactobacillus plantarum
2	1	0	1	1	1	1	0	0	1	1		no	Enterococcus faecium
2	1	1	1	1	1	1	1	1	1	1	Enterococcus faecium	Enterococcus faecium
2	1	1	1	1	1	1	1	1	1	1	Enterococcus faecium	Enterococcus faecium
2	2	0	1	1	1	1	1	0	1	1	Enterococcus faecium	Enterococcus faecium
2	2	0	1	1	1	1	1	0	1	1	Enterococcus faecium	no	Enterococcus faecium
2	2	0	0	0	0	0	0	0	0	0
2	2	0	0	0	0	0	0	0	0	0
2	2	0	0	0	0	0	1	0	0	0	Enterococcus faecium
2	1	0	1	1	1	1	0	0	1	1		Enterococcus faecium
2	2	0	0	0	0	0	0	0	0	0
1	3	0	0	0	0	0	0	0	0	0
1	1	1	1	1	1	1	1	1	1	1	Enterococcus faecium	Enterococcus faecium
2	1	1	1	1	1	0	1	0	0	0	Enterococcus faecium	no	no
1	1	0	1	1	1	1	1	0	1	1	Enterococcus faecium	no	Enterococcus faecium
2	1	0	1	1	1	1	1	0	1	1	Enterococcus faecium	no	Enterococcus faecium
1	1	0	0	0	0	0	0	0	0	0
2	1	1	1	1	1	1	1	1	1	1	Enterococcus faecium	Enterococcus faecium
2	1	1	1	1	1	1	1	1	1	1	Enterococcus faecium	Enterococcus faecium
2	1	0	1	1	1	1	1	0	1	1	Enterococcus faecium	Enterococcus faecium
1	1	0	1	1	1	0	1	0	0	0	Enterococcus faecium	no	Pediococcus pentosaceus
2	1	1	1	1	1	1	1	1	1	1	Enterococcus faecium	Enterococcus faecium
1	1	1	1	1	1	1	1	1	1	1	Enterococcus faecium	Enterococcus faecium
2	1	0	1	1	1	1	1	0	1	1	Enterococcus faecium	no	Enterococcus faecium
1	1	0	1	1	1	0	0	0	0	0		Lactobacillus	Lactobacillus
1	1	0	0	0	0	0	0	0	0	0
1	1	0	0	0	0	0	0	0	0	0
1	1	0	0	1	1	1	1	0	0	1	Enterococcus faecium	no	Enterococcus faecium
1	1	1	1	1	1	1	1	1	1	1	Enterococcus faecium	Enterococcus faecium
2	1	1	1	1	1	1	1	1	1	1	Enterococcus faecium	Enterococcus faecium
2	4	0	0	0	0	0	0	0	0	0
2	4	0	0	0	0	0	0	0	0	0
2	4	0	0	0	0	0	0	0	0	0
1	1	0	1	1	1	1	1	0	1	1	Enterococcus faecium	Enterococcus faecium
1	1	0	0	0	0	0	0	0	0	0
1	2	0	0	0	0	0	0	0	0	0
1	2	0	0	1	1	1	0	0	0	1		Enterococcus faecium
1	1	0	0	0	0	0	0	0	0	0
1	1	1	1	1	1	1	1	1	1	1	Enterococcus faecium	Enterococcus faecium
1	2	0	0	0	0	0	0	0	0	0
1	1	0	0	0	0	0	0	0	0	0
2	1	1	1	1	1	1	1	1	1	1	Enterococcus faecium	Enterococcus raffinosus
2	1	1	1	1	1	1	1	1	1	1	Enterococcus faecium	no	Enterococcus raffinosus
2	1	0	1	1	1	1	1	0	1	1	Enterococcus faecium	no	Enterococcus faecium
2	3	0	0	0	0	0	0	0	0	0
1	1	0	1	1	1	1	0	0	1	1		mis	Enterococcus faecium
1	1	1	1	1	1	1	1	1	1	1	Enterococcus faecium	no	Enterococcus faecium
2	1	0	1	1	1	1	1	0	1	1	Enterococcus faecium	no	Enterococcus faecium
1	2	0	0	0	0	0	0	0	0	0
2	1	0	1	1	1	1	1	0	1	1	Enterococcus faecium	no	Enterococcus faecium
2	1	1	1	1	1	1	1	1	1	1	Enterococcus faecium	Enterococcus faecium
1	1	0	0	0	0	0	0	0	0	0
1	2	0	0	0	0	0	0	0	0	0
2	1	0	1	1	1	1	1	0	1	1	Enterococcus faecium	Enterococcus faecium
1	2	0	0	0	0	0	0	0	0	0
1	1	0	0	0	0	0	0	0	0	0
1	2	0	0	0	0	0	0	0	0	0
2	2	0	1	1	1	1	1	0	1	1	Enterococcus faecium	Enterococcus faecium
2	1	1	1	1	1	1	1	1	1	1	Enterococcus faecium	Enterococcus faecium
2	1	1	1	1	1	1	1	1	1	1	Enterococcus faecium	Enterococcus faecium
1	1	0	0	0	0	0	0	0	0	0
1	1	0	0	0	0	0	0	0	0	0
1	2	0	0	0	0	0	0	0	0	0
2	1	0	1	1	1	1	1	0	1	1	Enterococcus faecium	Enterococcus faecium
1	1	0	0	0	0	0	0	0	0	0	Enterococcus faecalis
2	1	0	0	1	1	1	1	0	0	1	Enterococcus faecium	Enterococcus faecium
2	1	1	1	1	1	1	1	1	1	1	Enterococcus faecium	Enterococcus faecium
2	1	1	1	1	1	1	1	1	1	1	Enterococcus faecium	no	Enterococcus faecium
2	2	1	1	1	1	1	1	1	1	1	Enterococcus faecium	no	Enterococcus faecium
2	1	1	1	1	1	1	1	1	1	1	Enterococcus faecium	no	Enterococcus faecium
2	1	0	1	1	1	1	1	0	1	1	Enterococcus faecium	no	Enterococcus faecium
2	1	0	0	0	0	0	0	0	0	0
2	2	0	0	0	0	0	0	0	0	0
2	1	0	1	1	1	1	0	0	1	1		no	Enterococcus faecium
2	1	0	1	1	1	1	1	0	1	1	Enterococcus faecium	no	Enterococcus faecium
1	1	1	1	1	1	1	1	1	1	1	Enterococcus faecium	Enterococcus faecium
1	3	0	0	0	0	0	0	0	0	0
1	3	0	0	0	0	0	0	0	0	0
2	1	1	1	1	1	1	1	1	1	1	Enterococcus faecium	no	Enterococcus faecium
1	1	0	0	0	0	0	0	0	0	0
1	1	0	0	0	0	0	0	0	0	0
